# Supplementary material for: Health impact and cost-effectiveness of expanding routine immunization coverage in India through Intensified Mission Indradhanush
Source: Health Policy Plan. 2024 Apr 3;39(6):583–92. doi: 10.1093/heapol/czae024 (PMC11145919; doi:10.1093/heapol/czae024)
Supplement: czae024_Supp [file czae024_supp.zip]

Archive with 1 entries (1 files):
- suppl_data/IMI_CEA_Supplementary_Appendix_clean_March 27 2024.docx
